# Supplementary material for: Significant Enrichment and Diversity of the Staphylococcal Arginine Catabolic Mobile Element ACME in Staphylococcus epidermidis Isolates From Subgingival Peri-implantitis Sites and Periodontal Pockets
Source: Front Microbiol. 2018 Jul 12;9:1558. doi: 10.3389/fmicb.2018.01558 (PMC6052350; doi:10.3389/fmicb.2018.01558)
Supplement: Supplementary file 1 [file Data_Sheet_1.XLSX]

## Sheet: Table S1_Primers
Supplementary Table S1. Primers used for confirmation of contig position, orientation, and ACME structures
Isolate	Primer name	Primer sequences (5′-3′)	Amplimer size (bp)
P9OR1	P9OR1_C31F	GAATTTATGGTTCTGTTGC	1000
	P9OR1_C20RRC	CCACAGACACTTCATCG
	P9PPH12_C17F	GCAAAAGAGCGATAATG	2500
	200C18iR	CTATTTTACCGTCTAAAGCG
P9PPH12	P9PPH12_C17F	GCAAAAGAGCGATAATG	2500
	200C18iR	CTATTTTACCGTCTAAAGCG
P9PPHI1	P9HIC14F2	CATCAATTGCAAAAGAGC	1500
	200C18iR	CTATTTTACCGTCTAAAGCG
P11OR1	P9PPH12_C17F	GCAAAAGAGCGATAATG	2500
	200C18iR	CTATTTTACCGTCTAAAGCG
P11PPH21	P11PPH21_C22F	TCGGAGAATGATAAAGG	1500
	200C18iR	CTATTTTACCGTCTAAAGCG
	P11PPH21_C22F	TCGGAGAATGATAAAGG	800
	P11PPH21_C48R	GATTAGGGGACGCTTTAG
	P11PPH21C48F2	GCGTAATAATAGCGAAATG	800
	P11PPH21_C23RRC	CCATCGTATTTGAAATCG
P11PPP12	P11PPP12C6F2	GAACTGCAGCTATTGTTTC	800
	P11PPP12C21R2	CAACAGAACCGTATTATGG
	P11PPP12C21F2	CATTTAAACTGCCGAGTTAG	700
	P11PPP12_C27RRC	CTATAATCCTAGGGCACTG
	P11PPP12C27F	GTTCGGTGTGCTCATATC	700
	P11PPP12C18R	CTGAATCTTCATCGATGAC
P14NS2	P14NS2_C30F	GATCTTAAGAGACCTGCGG	1500
	P14NS2_C15R	GCAAAGAAGCAGTCTCG
P14OR1	P14OR1_C12F	CTTTTACCCAACGACTTG	500
	P14OR1C40R	GTCACCTAATATTGCTCTAAGG
	P14OR1_C40F	GGCATTCTTAGCTATCCAG	1500
	P14OR1_C43RRC	GATTAGGGGACGCTTTAG
	P14OR1_C43F	GTAATAGGAGGCTGGTGTAG	4000
	P14OR1_C31RRC	CATTCTCCTCGCTTAATTC
P14PPP2	P14PPP2_C14F	CACCATGTTCTAGGCTGC	800
	P14PPP2_C36iR	AAGTGGTACCAACAGTAG
	P14PPP2_C36iF	CAGATCATGAAGCTAAGGCA	1000
	P14PPP2_C37RRC	GGGACGCTTTAGACGG
	P14PPP2_C37F	GAATGGCTTGAAACGG	1500
	P14PPP2_C52R	AGTCAGCTTTACTCTCACCT
	P14PPP2_C52F	TTGTACGATTATCAAATGTC	1100
	P14PPP2_C26R2	CACATTTCAAAGTAGGTCTAG
P19PPP1	P19C6F2	CCCTTCACGTTGACC	1000
	P19C29R	CACTGCCAAAAAACATTG
	P19C29F	GTCCTTCCTCAGTTTTACC	1500
	200C18iR	CTATTTTACCGTCTAAAGCG
	P19C30F	GTTATTGAATGGCTTGAAAC	2000
	P19C19R	GTTGCTAATGCTAACCTTG
PS7OR	P9PPH12_C17F	GCAAAAGAGCGATAATG	2800
	200C18iR	CTATTTTACCGTCTAAAGCG
PS7P2	orfX	CTTACAACGCAGCAATTAC	4300
	312C57R	GAATTTCGGTATTGGTTG
	orfXW2	GTTAATATGTTCCATTTTCTCG
	312C57RW2	GTTAATCCTCCGAATGCTG
	312C57F	GATTGATGATGAATGTTCC	770
	312C37R	GAACTCCTGAAGGGCCTATC
	312C37F	GTTAATAAGGGTTCTGTTGC	890
	312C59R	CTAAGTTGATGATGAACATGTG
	312C59F3	GATGTCATCAAAGAAGGGTTAG	760
	312C93R3	GTGTTGGACTCTTAATCATCG
	120C17F	GATCTGATAGACTGACCCC	2000
	312C37R2	CTAATGTTGCTACCATGACTG
PS23P1	368C6F	GGGTCTACTCTATTATTTGGG	650
	I23C17R	CCAGAGGTTGATTCCG
	368C16F	CCTCAGGTTCAAAGTATTACAC	1200
	200C18iR	CTATTTTACCGTCTAAAGCG
	368C22F	CATGGGGCAAAGAATATACG	1900
	368C17R	CATCGATGACAAGGTCTAATG
PS34PI	P14NS2_C30F	GATCTTAAGAGACCTGCGG	1000
	854C16R	GTGAGCAAAGAAGCAGTCTC
PS8TI	854C17F	CCATCAATTGCAAAAGAGC	1200
	854C16R	GTGAGCAAAGAAGCAGTCTC
I12OR1	I12C7F	GTTCCATCGCCTACAAC	1000
	I12C21iR	GAATGTAGCTATTGTGGCG
	I12C21iF	GGGCATTCTTAGCTATCC	1100
	200C18iR	CTATTTTACCGTCTAAAGCG
	I12C24iF	GGGAATACTAACACAAAGGC	1500
	I12C19R	CGTAAGAAAGAGCCTAGGAC
I23OR2	orfXF	CTTACAACGCAGCAATTAC	1300
	I23C17R	CCAGAGGTTGATTCCG
	I23C17F	GAAAACTTGGTGGTGATG	700
	200C18iR	CTATTTTACCGTCTAAAGCG
I1PP121	C7C11F	CTTAATAATATTGGTTCTGTTGC	900
	I1C24R	GAGATTTTATGGGAGCAGGTAAC
	I1C24F	GAGAATAAGCATACATATTTAGGGT	4100
	C714R	CCACAGCTTAATTTTTGGTG
200OR2	200C16F	CCATCAATTGCAAAAGAG	2500
	200C18iR	CTATTTTACCGTCTAAAGCG
	20019RW1	GCTGCCTTGATCACTATG
201OR2	201C5F	GTATAAAATTAAACGAAAGCC	900
	201C18iR	CCTATTTTACCGTCTAAAGC
217PP362	orfXF2	CTTACAACGCAGCAACTATG	1600
	217C18R3	CAATTGTTGCTGTTTAGTCG
	217C18F	GCAATAATGTAGACTGACCC	1000
	200C18iR	CTATTTTACCGTCTAAAGCG
32BR	32C19iF	CAATTGCAAAAGAGCG	2500
	32C22R	CATACTTCCTTTAGCAAATTG

## Sheet: Table S2-arc matrix
Supplementary Table S2. Pairwise comparison of nucleotide identity (%) of the arc operon among the ACME types and subtypes investigated
	PS36PD_IVa	PS19PH_V	218PP361_IVa	FPR3757_I reference	I12OR1_I	P14OR1_I	P19PPP1_IIc	P14PPP2_IIc	PS34PI_IIb	P14NS2_IIb	I23OR2_IIb	201OR2_IIa	P11PPP12_IIa	217PP362_IIa	Multiple IIbb	ATCC12228_II reference	Multiple_IIbc	Multiple IVaa	33BR_IVa	PS7P2_IVa	PS23P1_IVb	PS30PH_IVa	P8OR3_IVb
PS36PD_IVa	100	99.97	99.87	99.89	99.89	99.87	99.85	99.82	99.84	99.84	99.89	99.85	99.87	99.87	99.84	99.81	99.13	99.13	99.13	99.13	99.13	99.13	99.24
PS19PH_V	99.97	100	99.87	99.89	99.89	99.87	99.85	99.82	99.84	99.84	99.89	99.85	99.87	99.87	99.84	99.81	99.13	99.13	99.13	99.13	99.13	99.13	99.24
218PP361_IVa	99.87	99.87	100	99.89	99.89	99.87	99.85	99.82	99.81	99.81	99.85	99.82	99.84	99.84	99.84	99.81	99.13	99.13	99.13	99.13	99.13	99.13	99.17
FPR3757_I reference	99.89	99.89	99.89	100	100	99.98	99.9	99.87	99.82	99.82	99.87	99.84	99.85	99.85	99.82	99.79	99.17	99.17	99.17	99.17	99.17	99.17	99.22
I12OR1_I	99.89	99.89	99.89	100	100	99.98	99.9	99.87	99.82	99.82	99.87	99.84	99.85	99.85	99.82	99.79	99.17	99.17	99.17	99.17	99.17	99.17	99.22
P14OR1_I	99.87	99.87	99.87	99.98	99.98	100	99.89	99.85	99.81	99.81	99.85	99.82	99.84	99.84	99.81	99.77	99.16	99.16	99.16	99.16	99.16	99.16	99.21
P19PPP1_IIc	99.85	99.85	99.85	99.9	99.9	99.89	100	99.97	99.79	99.79	99.84	99.81	99.82	99.82	99.79	99.76	99.11	99.11	99.11	99.11	99.11	99.11	99.16
P14PPP2_IIc	99.82	99.82	99.82	99.87	99.87	99.85	99.97	100	99.76	99.76	99.81	99.77	99.79	99.79	99.76	99.72	99.08	99.08	99.08	99.08	99.08	99.08	99.13
PS34PI_IIb	99.84	99.84	99.81	99.82	99.82	99.81	99.79	99.76	100	100	99.92	99.92	99.94	99.94	99.84	99.9	99.14	99.14	99.14	99.14	99.14	99.14	99.14
P14NS2_IIb	99.84	99.84	99.81	99.82	99.82	99.81	99.79	99.76	100	100	99.92	99.92	99.94	99.94	99.84	99.9	99.14	99.14	99.14	99.14	99.14	99.14	99.14
I23OR2_IIb	99.89	99.89	99.85	99.87	99.87	99.85	99.84	99.81	99.92	99.92	100	99.97	99.98	99.98	99.85	99.89	99.17	99.17	99.17	99.17	99.17	99.17	99.19
201OR2_IIa	99.85	99.85	99.82	99.84	99.84	99.82	99.81	99.77	99.92	99.92	99.97	100	99.98	99.98	99.82	99.85	99.14	99.14	99.14	99.14	99.14	99.14	99.16
P11PPP12_IIa	99.87	99.87	99.84	99.85	99.85	99.84	99.82	99.79	99.94	99.94	99.98	99.98	100	100	99.84	99.87	99.16	99.16	99.16	99.16	99.16	99.16	99.17
217PP362_IIa	99.87	99.87	99.84	99.85	99.85	99.84	99.82	99.79	99.94	99.94	99.98	99.98	100	100	99.84	99.87	99.16	99.16	99.16	99.16	99.16	99.16	99.17
Multiple IIbb	99.84	99.84	99.84	99.82	99.82	99.81	99.79	99.76	99.84	99.84	99.85	99.82	99.84	99.84	100	99.9	99.06	99.06	99.06	99.06	99.06	99.06	99.17
ATCC12228_II reference	99.81	99.81	99.81	99.79	99.79	99.77	99.76	99.72	99.9	99.9	99.89	99.85	99.87	99.87	99.9	100	99.11	99.11	99.11	99.11	99.11	99.11	99.11
Multiple_IIbc	99.13	99.13	99.13	99.17	99.17	99.16	99.11	99.08	99.14	99.14	99.17	99.14	99.16	99.16	99.06	99.11	100	100	100	100	100	100	99.74
Multiple IVaa	99.13	99.13	99.13	99.17	99.17	99.16	99.11	99.08	99.14	99.14	99.17	99.14	99.16	99.16	99.06	99.11	100	100	100	100	100	100	99.74
33BR_IVa	99.13	99.13	99.13	99.17	99.17	99.16	99.11	99.08	99.14	99.14	99.17	99.14	99.16	99.16	99.06	99.11	100	100	100	100	100	100	99.74
PS7P2_IVa	99.13	99.13	99.13	99.17	99.17	99.16	99.11	99.08	99.14	99.14	99.17	99.14	99.16	99.16	99.06	99.11	100	100	100	100	100	100	99.74
PS23P1_IVb	99.13	99.13	99.13	99.17	99.17	99.16	99.11	99.08	99.14	99.14	99.17	99.14	99.16	99.16	99.06	99.11	100	100	100	100	100	100	99.74
PS30PH_IVa	99.13	99.13	99.13	99.17	99.17	99.16	99.11	99.08	99.14	99.14	99.17	99.14	99.16	99.16	99.06	99.11	100	100	100	100	100	100	99.74
P8OR3_IVb	99.24	99.24	99.17	99.22	99.22	99.21	99.16	99.13	99.14	99.14	99.19	99.16	99.17	99.17	99.17	99.11	99.74	99.74	99.74	99.74	99.74	99.74	100
Size of arc operon (including intragenic regions): 6173 bp
aThe ACME type IVa harbored by isolates 120PPC, I9OR1, I14OR4 were identical
bThe ACME type IIb harbored by isolates 200OR2, 32BR, PS7OR, PS8TI were identical
cThe ACME type IIb harbored by isolates P9OR1, P9PPH12, P9PPHI1, P11OR1, P11PPH21 were identical

## Sheet: Table S3-opp3 matrix
Supplementary Table S3. Pairwise comparison of nucleotide identity (%) of the opp3 operon among the ACME types and subtypes investigated
	PS19PH_V	I1PPP121_III	P16OR1_III	I11OR1_III	204OR1_III	I12OR1_I	P14OR1_I	FPR3757_I reference
PS19PH_V	100	97.22	97.22	97.22	97.24	97.48	97.52	97.52
I1PPP121_III	97.22	100	99.96	99.96	99.98	98.73	98.77	98.77
P16OR1_III	97.22	99.96	100	100	99.98	98.73	98.77	98.77
I11OR1_III	97.22	99.96	100	100	99.98	98.73	98.77	98.77
204OR1_III	97.24	99.98	99.98	99.98	100	98.74	98.79	98.79
I12OR1_I	97.48	98.73	98.73	98.73	98.74	100	99.91	99.96
P14OR1_I	97.52	98.77	98.77	98.77	98.79	99.91	100	99.96
FPR3757_I reference	97.52	98.77	98.77	98.77	98.79	99.96	99.96	100
Size of opp3 operon (including intragenic regions): 4641 bp

## Sheet: Table S4-kdp matrix
Supplementary Table S4. Pairwise comparison of nucleotide identity (%) of the kdp operon among the ACME types and subtypes investigated
	120PPC_IVa	PS30PH _IVa	33BR_IVa	218PP361_IVa	PS7P2_IVa	PS23P1_IVb	I9OR1_IVa	PS21NS_IVa	PS36PD_IVa	P8OR3_IVb	PS19PH_V
120PPC_IVa	100	100	100	100	100	100	100	99.9	99.9	99.86	99.86
PS30PH _IVa	100	100	100	100	100	100	100	99.9	99.9	99.86	99.86
33BR_IVa	100	100	100	100	100	100	100	99.9	99.9	99.86	99.86
218PP361_IVa	100	100	100	100	100	100	100	99.9	99.9	99.86	99.86
PS7P2_IVa	100	100	100	100	100	100	100	99.9	99.9	99.86	99.86
PS23P1_IVb	100	100	100	100	100	100	100	99.9	99.9	99.86	99.86
I9OR1_IVa	100	100	100	100	100	100	100	99.9	99.9	99.86	99.86
PS21NS_IVa	99.9	99.9	99.9	99.9	99.9	99.9	99.9	100	100	99.94	99.94
PS36PD_IVa	99.9	99.9	99.9	99.9	99.9	99.9	99.9	100	100	99.94	99.94
P8OR3_IVb	99.86	99.86	99.86	99.86	99.86	99.86	99.86	99.94	99.94	100	99.97
PS19PH_V	99.86	99.86	99.86	99.86	99.86	99.86	99.86	99.94	99.94	99.97	100
Size of kdp operon (including intragenic regions): 7937 bp
aThe kdp operon harbored by isolates 120PPC, PS30PH, 33BR, 218PP361, PS7P2 and I9OR1 (all harboring ACME type IVa) exhibited 100% nucleotide to each other and to that harbored by the isolate PS23P1 harboring ACME type IVb
